# Supplementary material for: Heterogeneity and prognostic significance of mast cell subsets in the tumor microenvironment of prostate cancer
Source: Cancer Immunol Immunother. 2026 Mar 24;75(4):118. doi: 10.1007/s00262-026-04363-6 (PMC13013976; doi:10.1007/s00262-026-04363-6)
Supplement: Supplementary file 3 — Supplementary file3 (XLSX 12 kb) [file 262_2026_4363_MOESM3_ESM.xlsx]

## Sheet: Sheet 1
SampleID	Age	PSA	Gleason.Grade	Metastasis	pT.Stage	OS	OS.Status
Pt001	61	15.2	6	0	T1	119	0
Pt002	64	129.1	9	0	T3	114	0
Pt003	74	24.5	7	0	T2	87	0
Pt004	70	20.6	7	0	T2	98	0
Pt005	65	6.4	6	0	T1	69	0
Pt006	73	24	8	0	T3	57	0
Pt007	76	10.4	8	0	T3	50	0
Pt008	71	45.8	7	0	T3	72	0
Pt009	63	34.1	6	0	T3	85	0
Pt010	70	19.5	9	0	T3	63	0
Pt011	74	22.1	9	0	T2	82	0
Pt012	52	21.2	7	0	T2	69.5	0
Pt013	68	25.1	6	0	T1	68	0
Pt014	72	17.5	6	0	T1	62.4	0
Pt015	67	222.3	8	1	T1	59.5	0
Pt016	77	7.7	7	1	T3	50.4	0
Pt017	79	44.71	8	0	T2	61.5	0
Pt018	69	83.1	9	1	T3	67.9	0
Pt019	61	36.4	9	0	T3	64.2	0
Pt020	53	12.9	9	0	T3	63.6	0
Pt021	71	9.8	6	0	T1	2.3	0
Pt022	61	9.2	7	1	T2	171.1	0
Pt023	52	15.9	8	1	T3	48.6	0
Pt024	65	108.8	7	1	T3	160.3	0
Pt025	68	15.9	8	0	T3	116.5	0
Pt026	52	8	9	1	T2	148.2	0
Pt027	62	21	7	0	T1	116.9	0
Pt028	64	22.5	7	0	T3	155.1	0
Pt029	64	33	9	0	T3	31.8	0
Pt030	62	20.6	9	1	T4	118.3	0
Pt031	61	19	9	1	T3	106.6	0
Pt032	62	60	8	1	T2	100.2	0
Pt033	72	10.2	7	0	T2	95.9	0
Pt034	50	9	6	0	T3	96.6	0
Pt035	70	49	7	0	T2	97.3	0
Pt036	68	14.9	7	0	T1	83	0
Pt037	66	19.7	6	0	T2	89.3	0
Pt038	63	19.6	7	0	T3	96.1	0
Pt039	72	19.1	9	0	T2	97.9	0
Pt040	68	9.9	7	0	T2	70.4	0
Pt041	67	16.2	6	0	T1	69.8	0
Pt042	55	18	7	0	T3	64.3	0
Pt043	73	12.9	7	1	T3	82.3	0
Pt044	67	9.7	8	0	T1	51.5	0
Pt045	66	38.5	7	0	T2	71.9	0
Pt046	76	53.1	9	0	T3	76.8	0
Pt047	73	123	8	0	T3	73.8	0
Pt048	57	5.4	8	0	T2	55.6	0
Pt049	67	8.9	9	0	T3	34.7	0
Pt050	55	14	9	1	T3	77.3	0
Pt051	66	32	6	0	T2	63.4	0
Pt052	70	35	6	0	T2	104.05	1
Pt053	69	39.9	9	1	T3	74.24	1
Pt054	63	13.9	7	0	T3	180.56	1
Pt055	76	26.4	7	0	T3	38	1
Pt056	62	11.6	7	0	T1	60	1
Pt057	61	8	8	0	T2	53	1
Pt058	64	38	7	0	T1	68	1
Pt059	73	14.5	8	1	T1	84	1
Pt060	77	31.7	7	0	T2	89	1
Pt061	51	55	7	0	T3	82	1
Pt062	74	8.3	7	0	T2	74	1
Pt063	55	4.5	7	0	T2	43	1
Pt064	74	19	8	0	T3	64	1
Pt065	72	47.8	9	0	T3	50	1
Pt066	66	11.4	6	0	T2	49	1
Pt067	74	19.6	9	0	T3	54	1
Pt068	67	10.5	6	0	T1	128	1
Pt069	63	10.2	6	0	T1	116	1
Pt070	64	13	7	0	T2	102	1
Pt071	65	28.3	7	0	T1	26	1
Pt072	70	77	9	0	T4	35	1
Pt073	63	14.2	7	0	T2	88	1
Pt074	72	22.5	6	0	T2	75	1
Pt075	72	19	8	1	T3	43	1
Pt076	70	32.6	8	0	T3	49	1
Pt077	66	8.1	6	0	T1	61	1
Pt078	64	8.4	6	0	T3	100	1
Pt079	65	6.4	7	0	T2	101	1
Pt080	69	36	8	0	T1	79	1
Pt081	75	29	9	0	T2	112	1
Pt082	76	51.4	7	0	T3	125	1
Pt083	57	6.1	8	0	T2	112	1
Pt084	75	17.9	6	0	T2	72	1
Pt085	73	13.3	8	0	T2	36	1
Pt086	77	27	9	1	T4	26.6	1
Pt087	73	11.1	8	1	T3	1.6	1
Pt088	69	14.8	8	0	T2	3.6	1
Pt089	71	13	6	0	T3	26.6	1
Pt090	60	34	9	0	T3	36	1
Pt091	73	10.5	6	0	T1	0.7	1
Pt092	77	20	7	0	T1	0.8	1
Pt093	70	27.3	8	0	T3	3.6	1
Pt094	70	13.4	8	0	T2	1	1
Pt095	67	12.7	6	0	T2	95	1
Pt096	59	16.5	7	0	T2	18.3	1
Pt097	57	5.8	9	0	T2	1.6	1
Pt098	73	12.5	9	0	T3	3.5	1
Pt099	66	6.8	7	0	T2	60.5	1
Pt100	77	32	7	0	T2	101.1	1
Pt101	68	11.5	6	0	T1	11.8	1
Pt102	72	22.2	9	0	T3	48.9	1
Pt103	72	12.3	9	0	T3	26	1
Pt104	72	58.1	9	0	T3	2.8	1
Pt105	62	14.6	9	0	T3	2.2	1
Pt106	62	98.5	8	0	T3	39.9	1
