# Supplementary material for: Heterogeneity and prognostic significance of mast cell subsets in the tumor microenvironment of prostate cancer
Source: Cancer Immunol Immunother. 2026 Mar 24;75(4):118. doi: 10.1007/s00262-026-04363-6 (PMC13013976; doi:10.1007/s00262-026-04363-6)
Supplement: Supplementary file 4 — Supplementary file4 (XLSX 11 kb) [file 262_2026_4363_MOESM4_ESM.xlsx]

## Sheet: Sheet 1
Characteristics	exp(coef)	lower .95	upper .95	exp(coef) [confint]	p
Mast.cell1
high	Reference
low	0.43	0.22	0.83	0.43 [0.22, 0.83]	0.012
Mast.cell2
high	Reference
low	1.33	1.07	2.62	1.33 [1.07, 2.62]	0.041
Gleason.Grade
6	Reference
7	0.62	0.26	1.5	0.62 [0.26, 1.50]	0.289
8	2.65	1.02	6.85	2.65 [1.02, 6.85]	0.045
9	1.77	0.64	4.88	1.77 [0.64, 4.88]	0.269
Metastasis
Non-met	Reference
Met	0.67	0.3	1.5	0.67 [0.30, 1.50]	0.328
T.stage
T1	Reference
T2	0.76	0.31	1.84	0.76 [0.31, 1.84]	0.539
T3	0.95	0.42	2.19	0.95 [0.42, 2.19]	0.910
T4	0.58	0.06	6.07	0.58 [0.06, 6.07]	0.650
