# Supplementary material for: Heterogeneity and prognostic significance of mast cell subsets in the tumor microenvironment of prostate cancer
Source: Cancer Immunol Immunother. 2026 Mar 24;75(4):118. doi: 10.1007/s00262-026-04363-6 (PMC13013976; doi:10.1007/s00262-026-04363-6)
Supplement: Supplementary file 5 — Supplementary file5 (XLSX 9 kb) [file 262_2026_4363_MOESM5_ESM.xlsx]

## Sheet: Sheet 1
Characteristics	exp(coef)	lower .95	upper .95	exp(coef) [confint]	p
BIRC3
high	Reference
low	0.48	0.18	0.72	0.48 [0.18, 0.72]	0.004
FOS
high	Reference
low	1.75	1.14	2.62	1.75 [1.14, 2.62]	0.006
Gleason.Grade
6	Reference
7	1.18	0.49	2.84	1.18 [0.49, 2.84]	0.717
8	2.43	0.92	6.4	2.43 [0.92, 6.40]	0.073
9	2.08	0.76	5.64	2.08 [0.76, 5.64]	0.152
Metastasis
Non-met	Reference
Met	0.85	0.39	1.85	0.85 [0.39, 1.85]	0.679
T.stage
T1	Reference
T2	0.6	0.25	1.46	0.60 [0.25, 1.46]	0.260
T3	0.83	0.35	1.95	0.83 [0.35, 1.95]	0.665
T4	0.33	0.03	3.14	0.33 [0.03, 3.14]	0.335
